# Supplementary material for: VDJ-Insights: simplifying the annotation of genomic immunoglobulin and T cell receptor regions
Source: Bioinformatics. 2026 Mar 9;42(4):btag108. doi: 10.1093/bioinformatics/btag108 (PMC13064985; doi:10.1093/bioinformatics/btag108)
Supplement: btag108_Supplementary_Data [file btag108_supplementary_data.zip]

Archive with 10 entries (10 files):
- Supplemental-figures-Ott-et-al.pdf
- SupTableS1_Flanking_genes.xlsx
- SupTableS2_Assesion numbers.xlsx
- SupTableS3_IMGT-vs-tools annoation comparison.xlsx
- SupTableS4_IMGT-vs-tools functionality comparison.xlsx
- SupTableS5_human_comparison_summary.xlsx
- SupTableS6_Western_lowland_gorilla_comparison_summary.xlsx
- SupTableS7_rhesus_macaque_comparison_summary.xlsx
- SupTableS8_house_mouse_comparison_summary.xlsx
- VDJ-Insights_Supplementary Methods_final.docx
