# Supplementary material for: VDJ-Insights: simplifying the annotation of genomic immunoglobulin and T cell receptor regions
Source: Bioinformatics. 2026 Mar 9;42(4):btag108. doi: 10.1093/bioinformatics/btag108 (PMC13064985; doi:10.1093/bioinformatics/btag108)
Supplement: btag108_Supplementary_Data [file btag108_supplementary_data.zip › SupTableS3_IMGT-vs-tools annoation comparison.xlsx]

## Sheet: Sheet1
Supplemental table S3. Number of segments identified by VDJ-Insights and Digger, and their concordance with IMGT curated annotations.
Species	IMGT currated annotations (#)	Tool	Gene segments identified (#)	In concordance with IMGT (#)	In concordance with IMGT (%)
Human	399	Digger	572	387	96.9925
		VDJ-Insights	413	397	99.4987
Gorilla	1209	Digger	1748	1135	93.8792
		VDJ-Insights	1227	1209	100
Rhesus macaque	504	Digger	687	483	95.8333
		VDJ-Insights	509	504	100
House mouse	1135	Digger	2573	1085	95.5947
		VDJ-Insights	1226	1126	99.207
Total	3247	Digger	5580	3090	95.1648
		VDJ-Insights	3375	3236	99.6612
