# Supplementary material for: VDJ-Insights: simplifying the annotation of genomic immunoglobulin and T cell receptor regions
Source: Bioinformatics. 2026 Mar 9;42(4):btag108. doi: 10.1093/bioinformatics/btag108 (PMC13064985; doi:10.1093/bioinformatics/btag108)
Supplement: btag108_Supplementary_Data [file btag108_supplementary_data.zip › SupTableS4_IMGT-vs-tools functionality comparison.xlsx]

## Sheet: Sheet1
Supplemental table S4. Functionality assessments of VDJ-Insights and Digger compared to IMGT curated annotations.
Species	IMGT annotated functionalities				Tool	In concordance with functionality with IMGT (# and %)
	Functional	ORF	Pseudogene	Total		Functional		ORF		Pseudogene		Total
Human	245	27	127	399	Digger	239	97.551	16	59.2593	76	59.8425	331	82.9574
					VDJ-Insights	225	91.8367	7	25.9259	125	98.4252	357	89.4737
Western lowland gorilla	477	111	609	1197	Digger	476	99.7904	37	33.3333	417	68.4729	930	77.6942
					VDJ-Insights	471	98.7421	16	14.4144	604	99.179	1091	91.1445
Rhesus macaque	242	11	251	504	Digger	234	96.6942	7	63.6364	184	73.3068	425	84.3254
					VDJ-Insights	234	96.6942	3	27.2727	248	98.8048	485	96.2302
House mouse	598	111	422	1131	Digger	590	98.6622	42	37.8378	294	69.6682	926	81.8744
					VDJ-Insights	553	92.4749	22	19.8198	409	96.9194	984	87.0027
Total	1562	260	1409	3231	Digger	1539	98.5275	102	39.2308	971	68.9141	2612	80.8418
					VDJ-Insights	1483	94.9424	48	18.4615	1386	98.3676	2917	90.2816
